# Supplementary material for: Recombinant Oil-Body-Expressed Oleosin-hFGF5 in Arabidopsis thaliana Regulates Hair Growth
Source: Genes (Basel). 2022 Dec 22;14(1):21. doi: 10.3390/genes14010021 (PMC9858518; doi:10.3390/genes14010021)
Supplement: Supplementary file 1 [file genes-14-00021-s001.zip]

Archive with 1 entries (1 files):
- genes-2018509-supplementary.pdf
